# Supplementary material for: Exploration of structure-activity relationships for the SARS-CoV-2 macrodomain from shape-based fragment linking and active learning
Source: Sci Adv. 2025 May 28;11(22):eads7187. doi: 10.1126/sciadv.ads7187 (PMC12118597; doi:10.1126/sciadv.ads7187)
Supplement: Supplementary file 2 — Table S2 [file sciadv.ads7187_table_s2.zip]

Archive with 1 entries (1 files):
- ads7187_table_s2.xlsx
